# Supplementary material for: Association Between Allostatic Load and Delirium in ICU Patients: A Retrospective Analysis of the MIMIC-IV Database
Source: J Clin Med. 2025 Jun 3;14(11):3916. doi: 10.3390/jcm14113916 (PMC12155833; doi:10.3390/jcm14113916)
Supplement: Supplementary file 1 [file jcm-14-03916-s001.zip]

Archive with 1 entries (1 files):
- jcm-3629991-supplementary.pdf
